# Supplementary material for: Conversion of Soluble Compounds in Distillery Wastewater into Fungal Biomass and Metabolites Using Australian Ganoderma Isolates
Source: J Fungi (Basel). 2025 Jun 6;11(6):432. doi: 10.3390/jof11060432 (PMC12194575; doi:10.3390/jof11060432)
Supplement: Supplementary file 1 [file jof-11-00432-s001.zip]

Archive with 1 entries (1 files):
- jof-3653561-supplementary.pdf
